# Supplementary material for: A Genome-Scale DNA Repair RNAi Screen Identifies SPG48 as a Novel Gene Associated with Hereditary Spastic Paraplegia
Source: PLoS Biol. 2010 Jun 29;8(6):e1000408. doi: 10.1371/journal.pbio.1000408 (PMC2893954; doi:10.1371/journal.pbio.1000408)
Supplement: Table S3 — Proteins identified by nanoLC-MS/MS and by shotgun-LC-MS/MS after immunoprecipitations. Proteins were considered confident hits when identified with at least three peptides with MASCOT ions score above 20. (0.06 MB DOC) [file pbio.1000408.s006.xls]

## Sheet: Supplementary Table 3
(a) Accession number in IPI - International Protein Index
(b) Molecular weight (Da)
(c) Total MASCOT score obtained for the hit.
(d) Number of total peptide sequences identified via MASCOT.
(e) Number of unique peptide sequences identified via MASCOT.
(f) Percentage of predicted protein sequence covered by matched peptides via MASCOT.
(g) Common background proteins,% represents the number of times these proteins were identified in a total 193 independent affinity purifications
Color code:
	Bait
	Pray
	Common background
Analysis Method	Bait	No.	Gel Slice	Protein description	Accession Number (a)	MW (b)	Score (c)	Peptide Matches (d)	Unique Peptides (e)	Sequence Coverage (f)	Not Specific Interactor (g)
nanoLC-MS/MS	KIAA0415 LAP	1	a_01	DCD Dermcidin precursor	IPI00027547	11277	147	5	3	0.32	0.17
		2	a_01	SPRR2G_SPRR2C Small proline-rich protein 2G	IPI00000849	8152	75	3	2	0.3
		3	a_02	ZFYVE26 zinc finger_ FYVE domain containing 26	IPI00470896	291485	112	6	4	0.01
		4	a_03	SPG11 Isoform 1 of Spatacsin	IPI00101923	278629	352	12	11	0.05
		5	a_05	KIAA0415 Isoform 1 of Uncharacterized protein KIAA0415	IPI00331450	89350	1619	190	39	0.47
		6	a_05	EGFP [Gene-trap donor vector pZGs]	gi148807253	26924	378	33	10	0.46	0.74
		7	a_05	KIAA0415 KIAA0415 gene product	IPI00465123	164573	390	32	10	0.05
		8	a_06	DKFZp761E198 hypothetical protein LOC91056	IPI00386243	87778	70	3	2	0.02
		9	a_06	KIAA0415 Isoform 1 of Uncharacterized protein KIAA0415	IPI00331450		1052	50	25	0.37
		10	a_08	HSPA8 Isoform 1 of Heat shock cognate 71 kDa protein	IPI00003865	70854	631	31	17	0.29	0.82
		11	a_08	HSPA1B_HSPA1A Heat shock 70 kDa protein 1	IPI00304925	70009	378	18	11	0.19	0.73
		12	a_10	TUBA1A Tubulin alpha-1A chain	IPI00180675	50104	376	17	10	0.28	0.28
		13	a_11	ACTB Actin_ cytoplasmic 1	IPI00021439	41710	214	10	6	0.18	0.73
		14	a_14	C20orf29 Uncharacterized protein C20orf29	IPI00019941	22508	543	56	13	0.57
		15	a_15	DSG1 Desmoglein-1 precursor	IPI00025753	113644	86	3	3	0.04
		16	a_15	ANXA2 Annexin A2	IPI00455315	38580	104	3	3	0.11	0.27
nanoLC-MS/MS	SPG11 LAP	1	b_02	PLEC1 Isoform 1 of Plectin-1	IPI00014898	531408	214	8	8	0.01	0.16
		2	b_03	SPG11 Isoform 1 of Spatacsin	IPI00101923	278629	2276	99	62	0.25
		3	b_03	ZFYVE26 zinc finger_ FYVE domain containing 26	IPI00470896	291485	221	7	6	0.02
		4	b_03	EGFP [Gene-trap donor vector pZGs]	gi148807253	26924	205	6	5	0.23	0.74
		5	b_04	HDAC6 Histone deacetylase 6	IPI00005711	131348	63	2	2	0.01
		6	b_05	ACTN4 Alpha-actinin-4	IPI00013808	104788	134	5	5	0.06
		7	b_06	SPG11 Isoform 1 of Spatacsin	IPI00101923		562	20	14	0.06
		8	b_06	HSP90AB1 Heat shock protein HSP 90-beta	IPI00414676	83212	547	16	15	0.22	0.38
		9	b_06	KIAA0415 Isoform 1 of Uncharacterized protein KIAA0415	IPI00847651	88549	548	16	14	0.21
		10	b_06	HSP90AA1 heat shock protein 90kDa alpha (cytosolic)_ class A member 1 isoform 1	IPI00382470	98099	363	11	11	0.14	0.22
		11	b_06	DBN1 76 kDa protein	IPI00794221	76253	168	7	7	0.1	0.19
		12	b_06	DKFZp761E198 hypothetical protein LOC91056	IPI00386243	87778	254	5	5	0.08
		13	b_06	LIMA1 67 kDa protein	IPI00796222	66950	184	4	4	0.07
		14	b_06	DCD Dermcidin precursor	IPI00027547	11277	97	3	3	0.22	0.17
		15	b_07	HSPA8 Isoform 1 of Heat shock cognate 71 kDa protein	IPI00003865	70854	1109	72	27	0.43	0.82
		16	b_07	HSPA5 HSPA5 protein	IPI00003362	72377	994	57	24	0.36	0.85
		17	b_07	HSPA1B_HSPA1A Heat shock 70 kDa protein 1	IPI00304925	70009	881	66	23	0.39	0.73
		18	b_08	STIP1 Stress-induced-phosphoprotein 1	IPI00013894	62599	190	11	8	0.13
		19	b_09	VIM Vimentin	IPI00418471	53619	248	12	7	0.11	0.18
		20	b_10	TUBB Tubulin beta chain	IPI00011654	49639	539	19	13	0.35	0.59
		21	b_11	ACTB Actin_ cytoplasmic 2	IPI00848058	45057	93	5	5	0.16	0.73
		22	b_11	RP3-377H14.5 Ribosomal-like PROTEIN=HLA-F product (Fragment)	IPI00848054	9560	60	11	2	0.23
		23	b_12	ACTB Actin_ cytoplasmic 1	IPI00021439	41710	958	114	21	0.56	0.73
		24	b_13	TPM1 Isoform 3 of Tropomyosin alpha-1 chain	IPI00216135	32856	337	14	11	0.29
		25	b_13	RPSA Ribosomal protein SA	IPI00413108	33293	165	3	3	0.13	0.41
		26	b_14	TPM4 Isoform 1 of Tropomyosin alpha-4 chain	IPI00010779	28504	512	29	14	0.38
		27	b_14	TPM3 Tropomyosin 3	IPI00642042	27158	401	27	13	0.5
		28	b_14	TPM1 tropomyosin 1 alpha chain isoform 7	IPI00216134	28730	341	18	11	0.35
		29	b_14	HAGH Hydroxyacylglutathione hydrolase	IPI00745553	28842	74	4	2	0.1
		30	b_15	C20orf29 Uncharacterized protein C20orf29	IPI00019941	22508	70	4	3	0.15
		31	b_15	RPL12 60S ribosomal protein L12	IPI00024933	17808	135	3	3	0.24	0.39
shotgun-LC-MS/MS	KIAA0415 LAP	1	-	C330006K01Rik Uncharacterized protein KIAA0415	IPI00331450	89350	1701	73	27	0.43
		2	-	SPG11 Isoform 1 of Spatacsin	IPI00101923	278629	2024	58	47	0.2
		3	-	ZFYVE26 zinc finger_ FYVE domain containing 26	IPI00470896	291485	1599	55	43	0.18
		4	-	C20orf29 Uncharacterized protein C20orf29	IPI00019941	22508	661	45	12	0.63
		5	-	DKFZp761E198 hypothetical protein LOC91056	IPI00386243	87778	561	15	11	0.2
		6	-	ATP1A1 Isoform Long of Sodium/potassium-transporting ATPase subunit alpha-1 precursor	IPI00006482	112824	364	10	9	0.11
		7	-	ZFYVE26 CDNA FLJ46646 fis_ clone TRACH3004113	IPI00796956	77919	341	13	10	0.18
		8	-	KIAA0415 KIAA0415 gene product	IPI00465123	164573	337	17	8	0.04
		9	-	KIAA0415 Isoform 1 of Uncharacterized protein KIAA0415	IPI00847651	88549	331	16	7	0.07
		10	-	HDAC6 Histone deacetylase 6	IPI00005711	131348	321	7	7	0.07
		11	-	STIP1 Stress-induced-phosphoprotein 1	IPI00013894	62599	306	10	10	0.18
		12	-	C14orf108 Isoform 1 of Uncharacterized protein C14orf108	IPI00152947	54732	282	10	7	0.16
		13	-	LOC442497_SLC3A2 solute carrier family 3 (activators of dibasic and neutral amino acid transport)_ member 2 isoform a	IPI00554481	71079	269	8	8	0.16
		14	-	MAP7 Isoform 1 of Ensconsin	IPI00022628	84002	231	7	7	0.09
		15	-	FOXK1 Isoform 1 of Forkhead box protein K1	IPI00556645	75411	220	7	5	0.07
		16	-	HAGH hydroxyacyl glutathione hydrolase isoform 1	IPI00003933	33784	216	6	5	0.22
		17	-	BASP1 Brain acid soluble protein 1	IPI00299024	22680	176	4	4	0.35
		18	-	FAM120A Isoform A of UPF0318 protein FAM120A	IPI00472054	121811	158	7	7	0.07
		19	-	HDAC1 Histone deacetylase 1	IPI00013774	55068	151	5	5	0.15
		20	-	115 kDa protein	IPI00792389	114727	141	5	5	0.06
		21	-	ALDH3A2 Isoform 2 of Fatty aldehyde dehydrogenase	IPI00394758	57633	135	4	4	0.09
		22	-	SNRPA1 U2 small nuclear ribonucleoprotein A'	IPI00297477	28398	129	5	5	0.21
		23	-	APPL1 DCC-interacting protein 13-alpha	IPI00015836	79614	128	3	3	0.04
		24	-	TBL1XR1 F-box-like/WD repeat-containing protein TBL1XR1	IPI00002922	55560	110	4	4	0.12
		25	-	PRKDC Isoform 1 of DNA-dependent protein kinase catalytic subunit	IPI00296337	468788	102	4	4	0
		26	-	DSG1 Desmoglein-1 precursor	IPI00025753	113644	88	3	3	0.04
		27	-	UBR4 Isoform 2 of Zinc finger UBR1-type protein 1	IPI00746934	575592	84	4	4	0.01
		28	-	PPP1R13L Isoform 1 of RelA-associated inhibitor	IPI00439948	89036	83	4	4	0.07
		29	-	PDE3A cGMP-inhibited 3'_5'-cyclic phosphodiesterase A	IPI00291205	124901	77	3	3	0.03
		30	-	GPSN2 Isoform 1 of Synaptic glycoprotein SC2	IPI00100656	36011	73	3	3	0.1
shotgun-LC-MS/MS	KIAA0415 NFLAP	1	-	KIAA0415 KIAA0415 gene product	IPI00465123	164573	706	20	18	0.15
		2	-	KIAA0415 Isoform 1 of Uncharacterized protein KIAA0415	IPI00847651	88549	706	20	18	0.29
		3	-	SPG11 Isoform 1 of Spatacsin	IPI00101923	278629	312	10	10	0.05
		4	-	C20orf29 Uncharacterized protein C20orf29	IPI00019941	22508	197	6	6	0.39
		5	-	DKFZp761E198 hypothetical protein LOC91056	IPI00386243	87778	156	7	6	0.09
		6	-	Tyrosine-protein kinase receptor	IPI00297452	88615	116	4	4	0.07
		7	-	TFG TFG protein	IPI00796921	40666	116	4	4	0.16
		8	-	ZFYVE26 zinc finger_ FYVE domain containing 26	IPI00470896	291485	115	3	3	0.01
		9	-	PRMT6 Protein arginine N-methyltransferase 6	IPI00102128	41911	106	3	3	0.08
		10	-	PSPHL_ACTG1 ACTG1 protein	IPI00794523	28193	106	4	4	0.19
		11	-	SRP14 10 kDa protein	IPI00790432	9801	81	3	3	0.43
		12	-	CUL2 Cullin-2	IPI00014311	86927	79	3	3	0.03
		13	-	LOC388885 similar to 40S ribosomal protein S10	IPI00398673	19850	79	3	3	0.14
		14	-	CUL2 Cullin 2	IPI00642151	82305	79	3	3	0.04
		15	-	CUL2 Cullin 2	IPI00647073	80265	79	3	3	0.04
		16	-	Similar to Heterogeneous nuclear ribonucleoprotein A1 isoform a	IPI00742127	31734	77	3	3	0.08
		17	-	29 kDa protein	IPI00748262	29472	77	3	3	0.09
		18	-	HNRNPA1 16 kDa protein	IPI00797902	16454	77	3	3	0.17
shotgun-LC-MS/MS	SPG11 LAP	1	-	SPG11 Isoform 1 of Spatacsin	IPI00101923	278629	3184	100	65	0.31
		2	-	ZFYVE26 zinc finger_ FYVE domain containing 26	IPI00470896	291485	1584	57	40	0.18
		3	-	KIAA0415 Isoform 1 of Uncharacterized protein KIAA0415	IPI00847651	88549	873	24	20	0.32
		4	-	DKFZp761E198 hypothetical protein LOC91056	IPI00386243	87778	585	14	11	0.18
		5	-	C20orf29 Uncharacterized protein C20orf29	IPI00019941	22508	480	14	10	0.53
		6	-	STIP1 Stress-induced-phosphoprotein 1	IPI00013894	62599	473	14	11	0.22
		7	-	TPM2 Isoform 2 of Tropomyosin beta chain	IPI00220709	32970	434	9	8	0.2
		8	-	TPM1 Isoform 3 of Tropomyosin alpha-1 chain	IPI00216135	32856	394	11	8	0.21
		9	-	TPM4 Isoform 1 of Tropomyosin alpha-4 chain	IPI00010779	28504	352	9	7	0.18
		10	-	FLNB Isoform 1 of Filamin-B	IPI00289334	278021	349	13	13	0.06
		11	-	HDAC6 Histone deacetylase 6	IPI00005711	131348	347	7	7	0.09
		12	-	CALD1 Isoform 1 of Caldesmon	IPI00014516	93194	320	9	8	0.15
		13	-	C14orf108 Isoform 1 of Uncharacterized protein C14orf108	IPI00152947	54732	285	9	7	0.15
		14	-	SYNPO Isoform 2 of Synaptopodin	IPI00027258	96337	255	8	8	0.12
		15	-	TPM4 Isoform 2 of Tropomyosin alpha-4 chain	IPI00216975	32703	254	8	7	0.19
		16	-	TPM1 tropomyosin 1 alpha chain isoform 7	IPI00216134	28730	232	9	6	0.18
		17	-	HDAC10 Isoform 1 of Histone deacetylase 10	IPI00012439	71399	200	5	4	0.12
		18	-	DKFZp686D0972 hypothetical protein LOC345651	IPI00003269	41976	166	11	3	0.11
		19	-	MAP7 Isoform 1 of Ensconsin	IPI00022628	84002	161	5	5	0.08
		20	-	SVIL Isoform 1 of Supervillin	IPI00412650	247553	155	7	7	0.04
		21	-	HAGH hydroxyacyl glutathione hydrolase isoform 1	IPI00003933	33784	136	5	4	0.17
		22	-	HSP90B1 Endoplasmin precursor	IPI00027230	92411	132	4	4	0.05
		23	-	BASP1 Brain acid soluble protein 1	IPI00299024	22680	121	3	3	0.23
		24	-	CAPZA1 F-actin-capping protein subunit alpha-1	IPI00005969	32902	113	3	3	0.16
		25	-	LOC653658 similar to ribosomal protein S23	IPI00739952	16671	112	4	3	0.15
		26	-	SPTAN1 Uncharacterized protein SPTAN1	IPI00745092	285837	103	4	4	0.01
		27	-	IMPDH2 Inosine-5'-monophosphate dehydrogenase 2	IPI00291510	55770	102	5	3	0.1
		28	-	CAPZB Capping protein	IPI00218782	33760	100	3	3	0.07
		29	-	COL8A1 Cell proliferation-inducing protein 41	IPI00219000	73406	100	3	3	0.05
		30	-	SNRPA1 U2 small nuclear ribonucleoprotein A'	IPI00297477	28398	98	4	4	0.19
		31	-	SET Isoform 1 of Protein SET	IPI00072377	33469	86	3	3	0.11
		32	-	Putative Uncharacterized protein (Fragment)	IPI00386604	51741	84	3	3	0.08
		33	-	PPP1R12A Isoform 1 of Protein phosphatase 1 regulatory subunit 12A	IPI00183002	115211	83	3	3	0.03
		34	-	HDAC1 Histone deacetylase 1	IPI00013774	55068	82	4	3	0.07
		35	-	APPL1 DCC-interacting protein 13-alpha	IPI00015836	79614	79	3	3	0.05
		36	-	LMO7 Isoform 1 of LIM domain only protein 7	IPI00409590	192590	67	3	3	0.02
shotgun-LC-MS/MS	SPG15 LAP	1	-	Zfyve26 Isoform 1 of Zinc finger FYVE domain-containing protein 26	IPI00554920	282781	2708	102	59	0.3
		2	-	SPG11 Isoform 1 of Spatacsin	IPI00101923	278629	2114	54	45	0.21
		3	-	KIAA0415 Isoform 1 of Uncharacterized protein KIAA0415	IPI00847651	88549	750	24	18	0.28
		4	-	ZFYVE26 zinc finger_ FYVE domain containing 26	IPI00470896	291485	531	22	11	0.04
		5	-	C20orf29 Uncharacterized protein C20orf29	IPI00019941	22508	421	15	9	0.52
		6	-	DKFZp761E198 hypothetical protein LOC91056	IPI00386243	87778	420	14	10	0.18
		7	-	C14orf108 Isoform 1 of Uncharacterized protein C14orf108	IPI00152947	54732	382	10	9	0.21
		8	-	HDAC6 Histone deacetylase 6	IPI00005711	131348	296	6	6	0.06
		9	-	SNRPA1 U2 small nuclear ribonucleoprotein A'	IPI00297477	28398	171	6	6	0.19
		10	-	MAP7 Isoform 1 of Ensconsin	IPI00022628	84002	167	5	5	0.06
		11	-	APPL1 DCC-interacting protein 13-alpha	IPI00015836	79614	161	5	5	0.07
		12	-	HAGH hydroxyacyl glutathione hydrolase isoform 1	IPI00003933	33784	152	3	3	0.11
		13	-	PKM2 Isoform M1 of Pyruvate kinase isozymes M1/M2	IPI00220644	58025	149	6	5	0.11
		14	-	ALDOA Fructose-bisphosphate aldolase A	IPI00465439	39395	143	4	4	0.14
		15	-	S100A9 Protein S100-A9	IPI00027462	13234	124	3	3	0.37
		16	-	FAM120A Isoform A of UPF0318 protein FAM120A	IPI00472054	121811	110	4	4	0.04
		17	-	STIP1 STIP1 protein	IPI00479946	68003	95	4	4	0.07
		18	-	HDAC1 Histone deacetylase 1	IPI00013774	55068	86	4	3	0.1
		19	-	LDHA Isoform 1 of L-lactate dehydrogenase A chain	IPI00217966	36665	84	3	3	0.1
shotgun-LC-MS/MS	DKFZp761E198 LAP	1	-	DKFZp761E198 hypothetical protein LOC91056	IPI00386243	87778	766	21	14	0.22
		2	-	ZFYVE26 zinc finger_ FYVE domain containing 26	IPI00470896	291485	1383	44	36	0.16
		3	-	SPG11 Isoform 1 of Spatacsin	IPI00101923	278629	1299	37	32	0.15
		4	-	DYNC1H1 Dynein heavy chain_ cytosolic	IPI00456969	532072	763	27	24	0.06
		5	-	KIAA0415 KIAA0415 gene product	IPI00465123	164573	658	18	16	0.14
		6	-	FLNB Isoform 1 of Filamin-B	IPI00289334	278021	550	18	16	0.08
		7	-	LARS Leucyl-tRNA synthetase_ cytoplasmic	IPI00103994	134379	437	13	12	0.12
		8	-	SPTAN1 Uncharacterized protein SPTAN1	IPI00745092	285837	417	13	12	0.05
		9	-	MAP1B Microtubule-associated protein 1B	IPI00008868	270454	391	11	11	0.06
		10	-	RARS Isoform Complexed of Arginyl-tRNA synthetase_ cytoplasmic	IPI00004860	75331	382	9	9	0.16
		11	-	EPRS glutamyl-prolyl tRNA synthetase	IPI00013452	170483	380	13	11	0.11
		12	-	EPPK1 Epiplakin	IPI00010951	555279	360	12	8	0.02
		13	-	QARS Glutaminyl-tRNA synthetase	IPI00026665	89600	353	13	12	0.19
		14	-	CCT2 T-complex protein 1 subunit beta	IPI00297779	57452	330	7	7	0.19
		15	-	AHNAK2 AHNAK nucleoprotein 2	IPI00856045	616242	321	12	11	0.02
		16	-	IARS Isoleucyl-tRNA synthetase_ cytoplasmic	IPI00644127	144866	316	9	8	0.07
		17	-	DARS Aspartyl-tRNA synthetase_ cytoplasmic	IPI00216951	57100	293	8	8	0.2
		18	-	CCT8 Uncharacterized protein CCT8	IPI00302925	59741	283	7	7	0.14
		19	-	EEF2 Elongation factor 2	IPI00186290	95277	281	9	8	0.12
		20	-	C14orf108 Isoform 1 of Uncharacterized protein C14orf108	IPI00152947	54732	277	7	6	0.12
		21	-	EEF1D eukaryotic translation elongation factor 1 delta isoform 1	IPI00642971	71364	270	7	6	0.12
		22	-	STIP1 Stress-induced-phosphoprotein 1	IPI00013894	62599	259	12	8	0.14
		23	-	CUL2 Cullin-2	IPI00014311	86927	254	7	7	0.11
		24	-	HSPH1 Isoform Alpha of Heat shock protein 105 kDa	IPI00514983	96804	248	6	6	0.07
		25	-	ARHGAP29 PTPL1-associated RhoGAP 1	IPI00152011	141974	241	6	6	0.08
		26	-	EEF1G Elongation factor 1-gamma	IPI00000875	50087	237	9	8	0.16
		27	-	PFN1 Profilin-1	IPI00216691	15045	235	3	3	0.31
		28	-	CCT7 T-complex protein 1 subunit eta	IPI00018465	59329	228	7	7	0.14
		29	-	EIF3CL similar to eukaryotic translation initiation factor 3_ subunit 8_ 110kDa isoform 2	IPI00646839	105407	227	7	7	0.08
		30	-	MARS Methionyl-tRNA synthetase_ cytoplasmic	IPI00008240	101052	222	7	5	0.06
		31	-	CFL1 Cofilin-1	IPI00012011	18491	205	4	4	0.42
		32	-	C20orf29 Uncharacterized protein C20orf29	IPI00019941	22508	204	6	6	0.38
		33	-	CCT6A T-complex protein 1 subunit zeta	IPI00027626	57988	203	6	6	0.14
		34	-	PPFIA1 Uncharacterized protein PPFIA1	IPI00163496	136037	194	6	6	0.06
		35	-	CCT5 T-complex protein 1 subunit epsilon	IPI00010720	59633	190	5	5	0.11
		36	-	HSPA4L Heat shock protein apg-1	IPI00828021	94453	190	5	5	0.07
		37	-	ACLY ATP-citrate synthase	IPI00021290	120762	188	5	5	0.07
		38	-	RPL7 RPL7 protein	IPI00472171	36999	185	7	7	0.2
		39	-	CCT4 T-complex protein 1 subunit delta	IPI00302927	57888	183	4	4	0.09
		40	-	SIRT2 Isoform 1 of NAD-dependent deacetylase sirtuin-2	IPI00179109	43154	178	3	3	0.08
		41	-	TRIP13 Isoform 1 of Thyroid receptor-interacting protein 13	IPI00003505	48520	174	4	4	0.09
		42	-	KARS Lysyl-tRNA synthetase	IPI00307092	71451	171	7	7	0.13
		43	-	RPS9 40S ribosomal protein S9	IPI00221088	22578	164	5	5	0.17
		44	-	EIF3F Eukaryotic translation initiation factor 3 subunit 5	IPI00654777	39122	159	4	4	0.12
		45	-	TCP1 T-complex protein 1 subunit alpha	IPI00290566	60306	158	5	5	0.12
		46	-	GAPDH Glyceraldehyde-3-phosphate dehydrogenase	IPI00219018	36030	154	4	4	0.17
		47	-	EIF3B 99 kDa protein	IPI00747447	99039	154	5	4	0.05
		48	-	ALDOA 45 kDa protein	IPI00796333	45232	152	4	4	0.13
		49	-	PPP2R1A Serine/threonine-protein phosphatase 2A 65 kDa regulatory subunit A alpha isoform	IPI00554737	65267	147	5	4	0.11
		50	-	FASN Fatty acid synthase	IPI00026781	273227	142	5	5	0.02
		51	-	SCYE1 37 kDa protein	IPI00793201	37016	142	3	3	0.15
		52	-	CCT3 T-complex protein 1 subunit gamma	IPI00553185	60495	139	3	3	0.06
		53	-	HSPA4 Heat shock 70 kDa protein 4	IPI00002966	94240	133	4	4	0.05
		54	-	PKM2 Isoform M1 of Pyruvate kinase isozymes M1/M2	IPI00220644	58025	124	5	4	0.11
		55	-	PSMD3 26S proteasome non-ATPase regulatory subunit 3	IPI00011603	60939	121	4	4	0.08
		56	-	RPL9 60S ribosomal protein L9	IPI00031691	21850	121	3	3	0.13
		57	-	LDHB L-lactate dehydrogenase B chain	IPI00219217	36615	121	3	3	0.1
		58	-	SPTBN1 275 kDa protein	IPI00794135	274659	121	4	4	0.02
		59	-	PCMTD2 Protein-L-isoaspartate O-methyltransferase domain-containing protein 2	IPI00556618	48223	120	4	4	0.09
		60	-	HSP90B1 Endoplasmin precursor	IPI00027230	92411	117	3	3	0.05
		61	-	PRDX1 Peroxiredoxin-1	IPI00000874	22096	116	4	4	0.21
		62	-	LOC653658 similar to ribosomal protein S23	IPI00739952	16671	113	4	3	0.15
		63	-	IDE Insulin-degrading enzyme	IPI00220373	117946	110	4	4	0.03
		64	-	EIF3M Eukaryotic translation initiation factor 3 subunit M	IPI00102069	42476	108	4	3	0.13
		65	-	EIF3D Eukaryotic translation initiation factor 3 subunit 7	IPI00006181	63932	107	3	3	0.06
		66	-	CLTA Isoform Non-brain of Clathrin light chain A	IPI00216393	23647	107	3	3	0.16
		67	-	EIF3E Eukaryotic translation initiation factor 3 subunit 6	IPI00013068	52187	102	4	4	0.08
		68	-	CUL5 Cullin-5	IPI00216003	96664	102	4	4	0.05
		69	-	TKT Transketolase variant (Fragment)	IPI00788802	67863	102	5	4	0.06
		70	-	CAP1 Adenylyl cyclase-associated protein 1	IPI00008274	51823	101	4	4	0.11
		71	-	LDHA Isoform 1 of L-lactate dehydrogenase A chain	IPI00217966	36665	100	4	4	0.11
		72	-	RPL10 Ribosomal protein L10	IPI00646899	26576	98	3	3	0.13
		73	-	PSMD2 26S proteasome non-ATPase regulatory subunit 2	IPI00012268	100136	94	3	3	0.04
		74	-	EIF3I Eukaryotic translation initiation factor 3 subunit 2	IPI00012795	36479	88	3	3	0.11
		75	-	TPM4 Isoform 1 of Tropomyosin alpha-4 chain	IPI00010779	28504	83	3	3	0.14
		76	-	CAD CAD protein	IPI00301263	242829	81	4	3	0.01
		77	-	HMGB1 High-mobility group box 1	IPI00645948	18796	76	5	3	0.22
		78	-	ANXA5 Annexin A5	IPI00329801	35914	75	3	3	0.09
		79	-	EIF3EIP Eukaryotic translation initiation factor 3 subunit 6 interacting protein	IPI00465233	70857	72	3	3	0.04
		80	-	WDR62 WD repeat domain 62	IPI00470483	166430	70	4	3	0.02
		81	-	LOC728658 similar to ribosomal protein L13a	IPI00398964	23604	60	3	3	0.12
