# Supplementary material for: A Genome-Scale DNA Repair RNAi Screen Identifies SPG48 as a Novel Gene Associated with Hereditary Spastic Paraplegia
Source: PLoS Biol. 2010 Jun 29;8(6):e1000408. doi: 10.1371/journal.pbio.1000408 (PMC2893954; doi:10.1371/journal.pbio.1000408)
Supplement: Table S4 — List of variants and mutations found in KIAA0415. (0.03 MB XLS) [file pbio.1000408.s007.xls]

## Sheet: Supplementary Table 4
No.	EXON	VARIANT	OFFICIAL NAME	Heterozygous patients	Homozygous patients	Co-segregation	CONSERVATION (number of species)	EFFECTS ON ESE	SPLICING CHANGES	PREDICTED EFFECTS (Polyphen / Sift)	FREQUENCY IN CONTROL CHROMOSOMES		CONCLUSION
											Caucasians (%)	North-Africans (%)
1	2	c.[80_83del4;79_84ins22], p.R27LfsX3	-	0	1 AR	yes (2 patients)	n/a	possible	no	premature stop codon	0	0	loss of function mutation
2	3	c.281C>G, p.S94C	rs11549840	6 spo, 2 AR and 3 AD	1 spo	yes in one family (2 patients)	mild (16/22)	possible	no	_ / tolerated	5	not examined	polymorphism
3	3	c.333G>C, p.Q111H	rs365671	6 spo, 2 AR and 3 AD	1 spo	yes in one family (2 patients)	mild (14/24)	possible	no	possibly damaging / tolerated	4	0	polymorphism
4	3	c.328C>T, p.R110W	-	1 AR (only one variant heterozygous in this family)	0	not possible	mild (4/7)	possible	no	probably damaging / affects function (low score)	0	0	variant of unknown function
5	4	c.481G>A, p.V161M	-	1 spo	0	not possible	no (8/24)	no	no	benign / _	0.6	not examined	likely a polymorphism
6	6	c.759C>T, p.S253S	rs17135121	8 spo, 3 AR and 13 AD	3 AR	not examined	n/a	possible	no	n/a	13	43% in dbSNP	polymorphism
7	7	c.881G>A, p.R294Q	-	1 spo and 1 AD	0	not possible	yes (23/25)	possible	no	possibly damaging / affects function (low)	0.5	not examined	variant of unknown function
8	9	c.1124T>A, p.L375Q	rs11772411	7 spo, 7 AR, 5AD	1 AR	not examined	yes (22/23)	possible	new potential splice site	possibly damaging / affects function (low score)	6	not examined	polymorphism
9	9	c.1131C>T, p.H377H	rs11768079	7 spo, 7 AR, 5AD	1 AR	not examined	n/a	possible	no	n/a	6	10	polymorphism
10	9	c.1062C>T, p.H354H	-	2 spo	0	not possible	n/a	possible	no	n/a	0	not examined	likely a polymorphism
11	10	c.1197G>A, p.E399E	-	3 spo, 1 AR and 3 AD	1 spo	not examined	n/a	no	no	n/a	2.3	not examined	polymorphism
12	11	c.1377C>T, p.D459D	rs17135128	4 spo, 3 AR and 5 AD	2 AR	not examined	n/a	no	no	n/a	not examined	4	polymorphism
13	11	c.[1413_1426delGGACCTGCCCTGCT], p.L471LfsX56	-	1 spo (only one variant heterozygous in this patient)	0	not possible	n/a	possible	no	premature stop codon	0	0	loss of function mutation
14	12	c.1505C>T, p.A502V	-	1 AD	0	not possible	no (3/7)	possible	no	benign / tolerated	0	not examined	polymorphism
15	12	c.1529G>A, p.R510Q	-	3 spo, 2AR and 5 AD	1 spo	yes in 2 families (2x2 patients)	yes (23/25)	possible	no	benign / tolerated	2.2	not examined	likely a polymorphism
16	12	c.C1554T, p.F518F	-	1 AR	0	not possible	n/a	no	no	n/a	0	not examined	likely a polymorphism
17	12	c.1573A>C, p.K525Q	-	1 spo	0	not possible	mild (4/7)	possible	new potential acceptor site	benign / tolerated	0	not examined	variant of unknown function
18	12	c.1473C>G, p.S491S	-	0	1 AR	yes (2 patients)	n/a	possible	no	n/a	0	not examined	likely a polymorphism
19	16	c.2013 C>T, p.F671F	-	3 spo	0	not examined	n/a	no	no	n/a	0	0	polymorphism
20	16	c.2098G>A, p.V700M	rs11766611	3 spo and 3 AD	0	not examined	mild (13/26)	possible	no	benign / tolerated	1	8	polymorphism
21	17	c.2418A>G, p.P788P	-	1 AD	0	not possible	n/a	possible	no	n/a	0	0	likely a polymorphism
22	17	c.2379G>T, p.T793T	-	5 spo and 1 AR	2 AR and 1 spo	no cosegregation in one family	n/a	possible	no	n/a	4	4	polymorphism
AR - autosomal recessive
AD - autosomal dominant
spo - sporadic cases
ESE - Exonic splicing enhancers
n/a - not applicable
dbSNP - single nucleotide polymorphisms database at http://www.ncbi.nlm.nih.gov/projects/SNP
