# Supplementary material for: A Genome-Scale DNA Repair RNAi Screen Identifies SPG48 as a Novel Gene Associated with Hereditary Spastic Paraplegia
Source: PLoS Biol. 2010 Jun 29;8(6):e1000408. doi: 10.1371/journal.pbio.1000408 (PMC2893954; doi:10.1371/journal.pbio.1000408)
Supplement: Table S5 — Primer sequences used to generate secondary esiRNAs. AR, autosomal recessive; AD, autosomal dominant; spo, sporadic cases; ESE, Exonic splicing enhancers; na, not applicable, dbSNP, single nucleotide polymorphisms database at http://www.ncbi.nlm.nih.gov/projects/SNP/. (0.04 MB XLS) [file pbio.1000408.s008.xls]

## Sheet: Supplementary Table 5
List of primers for esiRNA preparation for validated hits that decreased the frequency of HR-DSBR
No.	Gene Name	Ensembl ID	Forward Primer Sequence (5'-3') esiRNA1	Reverse Primer Sequence (5'-3') esiRNA1	Forward Primer Sequence (5'-3') esiRNA2	Reverse Primer Sequence (5'-3') esiRNA2
1	ACTB	ENSG00000075624	CAAATGCTTCTAGGCGGACT	AGAGAAGTGGGGTGGCTTTT	TGACCCAGATCATGTTTGAGA	CCATCTCTTGCTCGAAGTCC
2	AIP	ENSG00000110711	GCCATGACAGACGAAGAGAAG	GCTTGAAGTAGGCCTTGACG	GAAGCTACCGAGCGAGTCC	CAGAGGAACTGGGCAATCTC
3	ALOX15	ENSG00000161905	CTGCGATACACCCTGGAAAT	GGTGACAAAGTGGCAAACCT	TGGTTCTGCAACTGGATCTCT	CCTTCCAGCAAGTCAGAACA
4	ARCN1	ENSG00000095139	TTGTGGAAATGACCCGAACT	TGCTTTACGACGCATCTCAG	GGAGCCAAAGGAAAGGAAGT	TCTGGATTCTTCAGGCCAAT
5	ARHGEF1	ENSG00000076928	ACGTCGCCTTTGAACTTGAC	ACGGCAGCACTCTTTTCTTC	TGTACATGCGCCACCTTG	AGGGTGCAGAGAGACTCCAG
6	BCAM	ENSG00000187244	GGGGAAGGTGCTTTCCTTAC	ACTTCGTCTCCTTCCCTCCA	GAGGTGATGCGAGGAAAGTC	GGCTTTGCAAACACGTTGAG
7	BRCA1	ENSG00000012048	CTTCCCTGCTTCCAACACTT	CAACTCCCTGGCTTTCAGAC	GGTACTGATTATGGCACTCAGGA	CCAGAGTGGGCAGAGAATGT
8	C1orf63	ENSG00000117616	GTAGCAGGTCGCGCTCTC	CACCTATTCCACGGCTTGTT	AGTCCTGAGTTGAGGCTTGC	GCGAGTATGACCGCGAGTAG
9	CHCHD2	ENSG00000106153	CATTACTGGGGGCTTCAGTG	TGCCCAGTCCCAGATTCTAC	CATCTTCCGGTCTCCTCAGA	CATCTGGGCCATCAGACC
10	CKAP5	ENSG00000175216	CAAGGAGCTGGGCATAGAGA	AGCATCTCCACCAGCAGACT	CGATGTGAAATGCCAGAACTT	AGCGAAATCATGTTGCCAAT
11	CWC22	ENSG00000163510	CGGTTTGCCATCAACTTCTT	TGGTCTCTGTCATTCGCAAC	TTAAGGAATGTGGCCTCAAA	CCTGGTCTGTGTTCGAGTCA
12	DDB1	ENSG00000167986	AATGGAATTGGAATCCACGA	CTGAGGCTCCTTCCATTCAC	AAGCAAAGCACGATTGTGTG	AAAGGTTTCCATGGCCACTA
13	DRG2	ENSG00000108591	GCTGCTACCATGGGGATCT	ACCCCAGGAATACACGTCAG	CTTCAAGCCCAAGAAAGGTG	CCAGCAGATAGTCCAGGTTCA
14	E2F1	ENSG00000101412	AGGGTTTCCAGAGATGCTCA	CATGGACTCATGCACACACA	CCTTCGTAGCATTGCAGACC	GTTCTTGCTCCAGGCTGAGT
15	ETFB	ENSG00000105379	GGCCATCGATGATGACTGTA	GGTCCTCCACACTGATCACA	CGTGCTCGTAGCTGTCAAGA	TCCACCTTCTCCTTCTCTGC
16	FAM110C	ENSG00000184731	GCTCACAGTCGGACCTCAG	TGTACAGCCACTTGATGATGC	CAGGAGCGCAGTGGAGAG	GGCGCCTTGTCCTTACCC
17	FIZ1	ENSG00000179943	CCGCCCCAAACACTAGAATA	CCTAGGGATTGGGAGGAAGA	CCACAAACAAACAGGGTCCTT	GTGGCATTTGGAGGGATCTA
18	GAK	ENSG00000178950	CAGCTCCTGGCAGACAAGT	CTTGAGTGGGTCCGTGTCTT	CACAGCTCCACAGGTTGG	TTACAAAGTGCGGTGCAAAC
19	HNRPA0	ENSG00000177733	GCTTTGGCTTCGTGACCTAC	ATCGGATGGAACTTGACCAC	GGTGGTCGAGACCAGAACG	CATAGCCGCCTCTGTAAGGT
20	HNRPK	ENSG00000165119	GACCCAGAACGCTTCAGTTC	TCCACAGCATCAGATTCGAG	ACCTAGAGGGGGAGACCTCA	CCGATCTTCGGATCCTTCTA
21	IGLON5	ENSG00000142549	GGGGAGTATGAGTGCGTGAC	CGACACGTATAGTTGCCGTAA	CTCCTGCCGACAACTACACA	CGACGAGATGTTCACAATGC
22	KIAA0415	ENSG00000164917	AGGACCCGTCCTTCCTGTA	CCAGGCCAGGAACTTAAAGA	GCGGTAGCCACAGACTTCTT	AGCTTTCTGCAGGTCGGAGT
23	MKNK2	ENSG00000099875	CAGGAGTACGCCGTCAAGAT	CCGGCTTTAGGTCCCTGT	CCGTGAAGATCTGTGACTTCG	CCTCCTGGATGCTCTCAAAC
24	NTHL1	ENSG00000065057	CAGCAACAGCTGGTCAACAT	GCTGGTCTGCTTGATGTATTTC	CACTGTGTCAGGCATTGCAG	TCCTGAAGCGTAAAGCCACT
25	OSBPL5	ENSG00000021762	CACAGCCAAGTCCAGGTTTT	TTGATAAACACGTCCCTGTCC	AGTCTGATGTGGACCCTGCT	TAGAATGTGCGGCTGTCAGT
26	PRPF40B	ENSG00000110844	TATCCAGGCCCTAAAGAGCA	GCTCCATCCAGGTGGACATA	CGAGGGCCCTATGGAGTG	GCTGTGGCTGAAGTGTCTGT
27	PSMD1	ENSG00000173692	GCAACATACCTTCCCAAGGA	GAGCATCAGCCTCTTCCATC	CATTGCTCTGGAGACACGAA	GCCATCAGGAGGTTGTCTTC
28	PSMD14	ENSG00000115233	ATGGGTTTGATGCTTGGAGA	ATGCCTGGATAGATGGCTTG	GAGATGTTGGAATTAGCCAAGAA	TTGCACAACTGAGACTGAAGG
29	PSMD4	ENSG00000159352	GAAGGTGGCAAGATGGTGTT	TCTTGAGGCGTTTAGCCAGT	GGGCTTCCTGACCTAAGCA	CATGCAGTCCCCTAAGCAGA
30	RAD51	ENSG00000051180	GCATAAATGCCAACGATGTG	CATCACTGCCAGAGAGACCA	CTCGAGCGTTCAACACAGAC	TGCTCCATCCACTTGAGCTA
31	RBBP8	ENSG00000101773	ACCCCCATGTCCGATACATA	GCTCCAAATACAGGAGATGACA	AGCTGAGGGAACAGCAGAAA	TCAAGCTCAGCTGCTTGATG
32	RBM42	ENSG00000126254	AGAAGAAGGGGAAGCCAGAG	ATGCTCTTGCGAAGCTTGAT	GGGCCTGAAAGAGAAGGAAG	GTCTTCACCCAGGGGCTCT
33	RECQL4	ENSG00000160957	CTAGGGCTGGGAAGGCTGA	CAGGTTGTGGTGAAGGAACC	TGTCACAGTGAGGTCCCAGA	GGGTCTTCCTCAACTGCTACA
34	SEMA7A	ENSG00000138623	CGGAAGCAGGAATACAATGG	GTGGCAGCATCACTGCATAC	TGTGTGTATTCCCTCGGTGA	CTTGTGGATAGTGCCCCTGT
35	SERPINH1	ENSG00000149257	AGCTTCGCTGATGACTTCGT	TTTCCTTCTCGTCGTCGTAGT	AAGGCTCCTGAGACACATGG	GCTCAATTTGGTCTCACAGGT
36	SHFM1	ENSG00000127922	GAGGAAGAGTGAGGGTTCCA	TAGTGTCCCATCCTGGGTTC	n.a.	n.a.
37	SNRNP200	ENSG00000144028	GGAGGAAAGAAGAGCCAAGC	CCTCCCCGTATACGTCTTCA	GGCAGCTCAGTCGTTTCTATG	TGGGTCAGCTTCCATCTTTC
38	THOC4	ENSG00000183684	CACGATCTTTTCGACAGTGG	TCATGCCACCTCTGTTTACG	GCAGGAATTCAAAGCAGCAG	CTTCTCCACAACAGCAACCA
39	TPX2	ENSG00000088325	CCCACCAAAGAAGATGAGGA	CAAAGGGCTCCTGAGAGATG	GGCAAATCCAATACGCAAGT	CGGCTGATGGTTTAAAGGAA
40	TRMT2A	ENSG00000099899	GGACTAGCCAAGGCTGTGAG	CTTGGTTGATGCCCTCTCTG	GAAACTTGCCAAGGAAATCG	CTGGGTCGTATGCCGAGTAT
41	TSKU	ENSG00000182704	CCCTTTCTTTGCCATGAGG	CTGCTGCTGCTACTCCTGTG	TCTGGAAGCTTAGGGCACAT	TCGGAAGCTGAGATGCTACC
42	VPRBP	ENSG00000145041	AACCCAGATCTTGCCAACAA	CGTTTCACATCAATGGTTGC	CCCACCTACGCTGGACAGTA	ACAGCAGGTGAAGCCACTCT
43	XPC	ENSG00000154767	AGAGTGCTGCCTCGAGATGT	CTGGATCCGCAGTCAATCTT	GCCGAGACCTTGAGACCATA	TCCGAGCACGGTTAGAAAAG
44	ZMYND15	ENSG00000141497	GTCCCAAGGCTAGGTGTGAA	CAGGAAGGCCTCTTTGTTGA	GCAGATCAAGGTGTCAGCAA	GGCTTGTAAACCAGGTGGAA
45	ZYG11BL	ENSG00000160445	TCAGAAGAAGCTGCTGGACA	GCAGGCATTGTAGGAAACCT	CGTGAGGAGGTGGAGGAAC	ACTGCAGTGCTCAATCACCTT
List of primers for esiRNA preparation for validated hits that decreased the frequency of HR-DSBR
No.	Gene Name	Ensembl ID	Forward Primer Sequence (5'-3') esiRNA1	Reverse Primer Sequence (5'-3') esiRNA1	Forward Primer Sequence (5'-3') esiRNA2	Reverse Primer Sequence (5'-3') esiRNA2
1	ATXN3	ENSG00000066427	CCTGTGTGATTACAGCATAGGG	TTTCCTGAAAGGTTAATTTGGTT	CAAATTAACCTTTCAGGAAAGTATCTC	CAGAGTTTAGGAACGCACCA
2	C6	ENSG00000039537	CTCTGCTTTGTACAGCCGAAT	TCACTCCTTCCACCTCGAAT	AAGCCAGTTGTGCAGGAAGT	TCGTTGGAGTCTGTGTCAAA
3	CNGA1	ENSG00000198515	CAAGGACTGCTGGTAAAGGAA	CCCATGTATCATTTCCAAATCC	CCCGTGAGGGATTCTGAGTA	ACGTTGATGGCAATTTCTGC
4	CREBBP	ENSG00000005339	CACACGTACACACCCACACA	TTTGTCTGTTGCACACAGTTTATTT	CAACAGCAGGTGCTGAACAT	CAGCTGCCTCCGTAACATTT
5	DNAJB4	ENSG00000162616	GCCTCAAACAAGATCCTCCA	ATGGCAGCCCATATCCAATA	GACCAACGTGGTGACCTTCT	TGCCTATTTATTTGACCCGTCT
6	C5orf28	ENSG00000151881	GTGATTCCCGTTGTGGTTCT	GCCGTGTACCTCAGACATCA	TGGATCCAATTTTCCTGAGA	CTGGATATTATAATGATGTGTCACAAG
7	LIG4	ENSG00000174405	TCAGAGTTCAGCACTTGAGCA	GCCATCATCTCACCATCAAG	GCAGCCTCGCTTTATGATTC	ACATGAGACACTCCCTCAGC
8	LYRM7	ENSG00000186687	TGCCAGAGCATTAGAAGCAG	AAAGCACCACATTCTCAAATAGC	AGTCACCTAGGGTCACTATGGAA	TGGTAGAATGCCAGGACCTT
9	MMRN1	ENSG00000138722	CAGAGTTTGATGATGCTGCAA	AGTGATGCTCCCTGCTCAAG	TTTGCAAATACTGCCAACCA	CCAGTGCCTCCAACTGTGTT
10	PDHX	ENSG00000110435	CCGACTTGCCTAGTCCTCAA	GCTCAAATGAGCCAAACATATAC	CAACTCCTGGACAACCCAAT	TATCTGTTGCCACAGCCACT
11	SLC39A12	ENSG00000148482	AACGGAATGCAAGGAGATTG	CACCCTGGAGGGACAAAGTA	CCCACATGAAATGGGAGACT	TGCAGGAGAAACATCATCCA
12	SMCHD1	ENSG00000101596	TTGAAGTCCTGCCTAATCAACC	TACTTTCTGCCAGCACCAGA	TCCAGGTCCTCCTGGAAATA	TTAGCCCTGCCTTTCTCATC
13	SMS	ENSG00000102172	AAAGGAGACTGCTATCAGGTTCTAA	AAGGGACACAGACGATCTCC	CCCTTCATACTTGGAATTGTGG	GGGGTCAGTGCATTTAGCAG
14	STAG2	ENSG00000101972	TGACTGAAGAATTCGATGAGGA	TTCCGTTCTGCTTCATATTGTC	GCACTCTGTAATGAAGAGTTCACAA	GCAAGTTGCCAAAGGATTACA
15	USP12	ENSG00000152484	CCAACGTGGGTTCATGAGAT	CCACAGTGAACCACAACAGC	TGGGAATACCTGCTACTGCAA	GAATTCATGGGCATCTTGTTG
16	WRB	ENSG00000182093	GATGGACGAGTTTGCCAGAT	GAACGGATGAAGCACAATAGC	TCACGATTTTCTACACCTGTCA	CCATATTGAATGTGATTAAAGAAGAAA
17	XRCC2	ENSG00000196584	CCAAATCTGTTTGCTGATGAA	AAAGTGTAAGAAGTAAGTGGGTGCT	TTACTGGATAGACCGCGTCA	GAAAATTGGTTGCTGCTTTGA
n.a. not available
