# Supplementary material for: A Genome-Scale DNA Repair RNAi Screen Identifies SPG48 as a Novel Gene Associated with Hereditary Spastic Paraplegia
Source: PLoS Biol. 2010 Jun 29;8(6):e1000408. doi: 10.1371/journal.pbio.1000408 (PMC2893954; doi:10.1371/journal.pbio.1000408)
Supplement: Table S7 — List of primers used for KIAA0415 mutation detection. (0.02 MB XLS) [file pbio.1000408.s010.xls]

## Sheet: Supplementary Table 7
No.	Targeting region	Primer forward (5'-3')	Primer reverse (5'-3')	Annealing temperature (°C)
1	KIAA0415-Exon1	gtccctcctgctcatgtgat	cctagggagagatgcaggaa	TD 72-62
2	KIAA0415-Exon2	gcttctgggtcctgaagtcc	caaatgactcaacccccaag	60
3	KIAA0415-Exon3	cacggtcgtgacgtgttacc	cctgtctcccctgttccttg	60
4	KIAA0415-Exon4-5	cacacagacttccgaaatgg	gactctgttccccatggttc	60
5	KIAA0415-Exon6	tgttcaggcagcttctcctc	agtcctgacctctgctgcat	60
6	KIAA0415-Exon7	gtcagcctgctgagagttcc	gcctcaggtggccttgcaga	60
7	KIAA0415-Exon8-9	acagagccggctgacttttt	gcagaagcagagccccgagt	60
8	KIAA0415-Exon10	gcccctaaccagtcacagaa	gctctatgctcagccaggac	60
9	KIAA0415-Exon11	caaaggtagaagccctcctg	gaggactggtcaggtgttgg	60
10	KIAA0415-Exon12	acccgaggtgctgtgatatt	agcctagggctgagcagtga	60
11	KIAA0415-Exon13	agaggcgatgagtgaggatg	ctcagttgtgaggcctgtgg	60
12	KIAA0415-Exon14	tgccagctgagtctctgtgt	taggggtggtgccgaagcca	60
13	KIAA0415-Exon15	aacattcccgtccttctttc	tcgaagaacttgttgatctgc	60
14	KIAA0415-Exon16	gtgggggctgaatctctgtc	agacctcagaagccacctct	TD 72-62
15	KIAA0415-Exon17a	gagctaaagccactctgctg	caaaaggctcggagacaaag	60
16	KIAA0415-Exon17b	cttggcaccctcacagacac	ttctgagctccactcaggtg	60
17	KIAA0415-Exon17c	cccttgaatagcctgaagatg	gccttcagcctgtggtttct	60
18	KIAA0415-Exon17d	ccggtctcctcttttgctct	ggagactcattccgagccta	TD 72-62
19	KIAA0415-Exon17e	tcatcccgaagctcagagag	agcaggctgtcacttctcac	TD 72-62
20	KIAA0415-Exon17f	gctcaccagctctcaacttt	ctgagcaggtggcaacactc	TD 72-62
21	KIAA0415-Exon17g	gagtgttgccacctgctcag	ctgcagatctttgcgatgag	TD 72-62
22	KIAA0415-Prom_a	ggcatctcaaagccatgttt	aagctcctgagggagaaagg	TD 72-62
23	KIAA0415-Prom_b	ctgcctgcaaattcctcaat	ctcggagaggggaagtttct	TD 72-62
24	KIAA0415-Prom_c	gtctgcaggatggcaaactt	gctttgggagagggcattg	TD 72-62
25	KIAA0415-Prom_d	gtcgtacttagcaaagggac	acgaacctcggaaactccag	TD 72-62
TD: touch down
