# Supplementary material for: A Genome-Scale DNA Repair RNAi Screen Identifies SPG48 as a Novel Gene Associated with Hereditary Spastic Paraplegia
Source: PLoS Biol. 2010 Jun 29;8(6):e1000408. doi: 10.1371/journal.pbio.1000408 (PMC2893954; doi:10.1371/journal.pbio.1000408)
Supplement: Table S8 — Lymphoblast cell lines used for sensitivity experiments. (0.01 MB DOC) [file pbio.1000408.s011.xls]

## Sheet: Supplementary Table 8
No.	Family code	Individual number	Mutations	Sampled at	Sex
1	MHU-2619	11	control	34 years old	Female
2	MHU-2371	100	control	52 years old	Female
3	MHU-2723	14	control	62 years old	Female
4	FSP-083	4	KIAA0415 [this study]	66 years old	Female
5	FSP-708	22	SPG15 (p.E414X/p.R2329RfsX2337, [ref #50])	31 years old	Female
